# Supplementary material for: PES1 is a biomarker of head and neck squamous cell carcinoma and is associated with the tumor microenvironment
Source: Cancer Med. 2023 Apr 19;12(11):12622–38. doi: 10.1002/cam4.5948 (PMC10278488; doi:10.1002/cam4.5948)
Supplement: Supplementary file 5 — Table S2. [file CAM4-12-12622-s003.xlsx]

## Sheet: Sheet1
serial number	Primer name	sequence(5'to3')	number of bases	Total amount of synthesis（nmol）	Number of dispensing tubes	Purification method	5' modification	Remark
1	PES1（human）siRNA-134	CAUUCUGAAGGGCAUUUAUTT	21	5nmol	2	HPLC		siRNA pairwise annealing
2		AUAAAUGCCCUUCAGAAUGTT	21	5nmol	2	HPLC		siRNA pairwise annealing
3	PES1（human）siRNA-345	GACAAUAAGCCCAACUACATT	21	5nmol	2	HPLC		siRNA pairwise annealing
4		UGUAGUUGGGCUUAUUGUCTT	21	5nmol	2	HPLC		siRNA pairwise annealing
5	PES1（human）siRNA-571	CCAUCAAAGGCAUUUACUATT	21	5nmol	2	HPLC		siRNA pairwise annealing
6		UAGUAAAUGCCUUUGAUGGTT	21	5nmol	2	HPLC		siRNA pairwise annealing
7	negative control	UUCUCCGAACGUGUCACGUTT	21	2.5nmol	1	HPLC		siRNA pairwise annealing
8		ACGUGACACGUUCGGAGAATT	21	2.5nmol	1	HPLC		siRNA pairwise annealing
9	FAM negative control	UUCUCCGAACGUGUCACGUTT	21	2.5nmol	1	HPLC	5'6-FAM	siRNA pairwise annealing
10		ACGUGACACGUUCGGAGAATT	21	2.5nmol	1	HPLC		siRNA pairwise annealing
11	Positive control (human GAPDH)	GUAUGACAACAGCCUCAAGTT	21	2.5nmol	1	HPLC		siRNA pairwise annealing
12		CUUGAGGCUGUUGUCAUACTT	21	2.5nmol	1	HPLC		siRNA pairwise annealing
