# Supplementary material for: PES1 is a biomarker of head and neck squamous cell carcinoma and is associated with the tumor microenvironment
Source: Cancer Med. 2023 Apr 19;12(11):12622–38. doi: 10.1002/cam4.5948 (PMC10278488; doi:10.1002/cam4.5948)
Supplement: Supplementary file 6 — Table S3. [file CAM4-12-12622-s004.xlsx]

## Sheet: 单_多因素Cox回归_2022-08-21_10_37_52
Characteristics	Total(N)	HR(95% CI) Univariate analysis	P value Univariate analysis	HR(95% CI) Multivariate analysis	P value Multivariate analysis
Age	501
<=60	245	Reference
>60	256	1.252 (0.956-1.639)	0.102	1.256 (0.942-1.675)	0.12
Gender	501
Female	134	Reference
Male	367	0.764 (0.574-1.018)	0.066	0.772 (0.569-1.048)	0.097
Clinical stage	487
Stage I&Stage II	113	Reference
Stage III&Stage IV	374	1.217 (0.878-1.688)	0.238	0.850 (0.471-1.531)	0.588
T stage	486
T1&T2	176	Reference
T3&T4	310	1.245 (0.932-1.661)	0.137	1.353 (0.829-2.209)	0.227
N stage	479
N0&N1	318	Reference
N2&N3	161	1.384 (1.040-1.842)	0.026	1.582 (1.147-2.182)	0.005
Histologic grade	482
G1&G2	361	Reference
G3&G4	121	0.939 (0.688-1.282)	0.692	0.918 (0.669-1.259)	0.595
PES1	501
Low	251	Reference
High	250	1.417 (1.083-1.855)	0.011	1.370 (1.037-1.811)	0.027
