# Supplementary material for: PES1 is a biomarker of head and neck squamous cell carcinoma and is associated with the tumor microenvironment
Source: Cancer Med. 2023 Apr 19;12(11):12622–38. doi: 10.1002/cam4.5948 (PMC10278488; doi:10.1002/cam4.5948)
Supplement: Supplementary file 7 — Table S4. [file CAM4-12-12622-s008.xlsx]

## Sheet: table S3
gene	conMean	treatMean	logFC	pValue
AARSD1	0.662734	0.966668	0.54459	7.0816e-08
AATF	9.26433	18.1938	0.973685	1.25462e-22
ABCD2	0.225925	0.117754	-0.940063	0.00252606
ABRA	4.81337	0.194798	-4.62699	3.74772e-06
AC007040.2	0.00618921	0.03027	2.29006	1.66519e-09
ACER1	5.97223	1.08056	-2.46649	9.87565e-08
ACTA1	1981.06	135.056	-3.87464	0.000101816
ADARB2	0.303417	0.238803	-0.345482	4.32976e-08
ADCY8	0.110218	0.0433057	-1.34773	1.00155e-06
ADD2	0.0804508	0.626457	2.96104	0.00412164
ADH1B	5.5987	0.155768	-5.16762	3.24006e-23
ADH1C	5.88003	3.70915	-0.664733	3.37515e-13
ADIPOQ	4.43688	0.0907397	-5.61167	2.12628e-27
ADSL	9.02514	10.656	0.239638	0.000170148
AFF1	7.31183	5.96859	-0.292841	0.000577983
AHSA1	25.0517	40.9482	0.70889	4.07193e-14
AKR1C4	0.0141442	0.0925935	2.7107	0.00160989
AKR1C8P	0.00493037	0.0330702	2.74576	0.000387413
ALB	1.47254	0.385919	-1.93194	0.00213963
AMPD1	12.0355	0.830113	-3.85785	5.96937e-10
ANGPTL1	4.04697	0.422737	-3.25901	1.06001e-17
ANKRD31	0.252979	0.0966205	-1.38862	1.18021e-06
ANXA10	0.0729711	0.97108	3.73419	9.48264e-08
ARPP21	1.4783	0.282174	-2.38928	0.0016406
ARSF	1.73035	0.137211	-3.65659	5.68338e-20
ART1	1.15531	0.0611003	-4.24096	0.00243442
ASB11	2.6912	0.115911	-4.53716	7.27932e-08
ASB15	1.2615	0.0752834	-4.06667	0.000111829
ASB5	6.16157	1.55193	-1.98924	2.66551e-05
ATP13A5	1.34102	1.32881	-0.0131958	3.35848e-09
ATP1A2	26.2165	1.82496	-3.84453	4.16852e-11
ATP2A1	161.018	4.80517	-5.06649	0.00865142
ATP4A	0.0281788	0.0407597	0.532533	0.0061449
ATXN7	2.66162	2.39535	-0.152068	0.0198304
B4GALNT4	0.696382	2.73322	1.97265	0.0459686
BARX1	1.52769	4.702	1.62193	6.10269e-05
BRDT	0.00321457	0.384437	6.90198	1.31108e-05
BYSL	9.72469	15.8033	0.700505	3.43365e-12
C10orf90	0.190033	0.0392588	-2.27516	2.51275e-06
C11orf86	0.011903	0.229047	4.26625	0.000130056
C19orf81	0.0348488	0.218206	2.64651	0.0023639
C1QL4	0.0188341	0.229336	3.60604	1.2767e-14
C20orf27	9.2222	19.8927	1.10906	2.80221e-16
C6orf58	104.833	2.61617	-5.32449	4.85834e-05
C7	4.44077	0.705185	-2.65474	1.17365e-16
CA3	60.2763	2.31736	-4.70104	6.23886e-12
CACNA1S	10.4174	0.983558	-3.40484	0.0035652
CALB1	0.0322423	4.41542	7.09745	1.97521e-13
CAPN3	2.5868	0.301803	-3.09949	0.000919129
CAPN6	3.44971	1.1175	-1.62621	8.81771e-16
CASP14	16.6178	24.2927	0.547794	9.25994e-07
CASQ1	66.0284	2.752	-4.58453	4.67521e-06
CBLN2	0.12744	0.360852	1.50159	0.0113384
CCER1	0.000482143	0.0279609	5.85781	0.0365013
CCKAR	0.584186	0.200464	-1.54309	0.000494318
CCL26	1.01015	4.553	2.17225	0.000110955
CCT3	54.303	86.5759	0.672934	4.10822e-17
CCT7	57.0855	85.057	0.575306	5.95795e-15
CDH7	0.00410986	0.0103814	1.33685	0.00349732
CDSN	1.16482	2.41462	1.05168	4.60664e-06
CDX2	0.0140249	0.149884	3.41778	0.000600147
CGB2	0	0.0274971	Inf	2.89978e-05
CGREF1	1.56217	1.15911	-0.430527	0.000122347
CHRDL1	5.92824	0.94416	-2.6505	6.62207e-16
CHRNA4	0.00624267	0.0254724	2.0287	0.0167706
CILP	3.90422	0.802094	-2.28319	1.29993e-08
CLCA4	118.09	9.30536	-3.66568	1.55722e-11
CLDN10	8.09346	1.53281	-2.40058	4.93407e-11
CLDN17	11.6265	2.17131	-2.42078	1.00508e-05
CLDN6	0.0328627	0.63906	4.28143	3.1359e-06
CLIC5	3.09313	0.406009	-2.92948	3.69315e-07
CMYA5	36.3547	3.05829	-3.57134	6.4745e-07
CNPY1	0.00671622	0.0400326	2.57545	0.013041
CPA2	0.0193729	0.108192	2.48148	3.89164e-07
CPEB3	2.01113	0.716724	-1.48852	3.13464e-19
CPLX2	0.0280217	0.488695	4.12432	0.00338165
CRB2	0.0686425	0.259164	1.91669	0.0452313
CRELD2	5.54374	9.13854	0.721105	2.85684e-11
CRYBB3	0.155386	0.481396	1.63137	5.79654e-08
CRYGC	0	0.0337882	Inf	5.1322e-06
DBX2	0.044507	0.110605	1.31331	0.000174364
DCAF4L2	8.11226e-05	0.170338	11.036	0.00794435
DCAF8L1	0.000102605	0.00789763	6.26625	0.021313
DDC	0.0583443	0.227808	1.96516	0.00748565
DDT	11.4712	14.981	0.385122	0.00151568
DDX56	13.6695	22.4401	0.715117	6.86372e-16
DEFB104B	0.0580063	0.0260388	-1.15555	0.00158965
DHRS7C	11.2042	0.274075	-5.35332	1.74662e-06
DIPK1C	0.108754	0.225494	1.05202	0.0088228
DIRAS2	0.0813594	0.196881	1.27495	0.00110373
DKK1	2.00139	8.66051	2.11345	7.9544e-08
DLL3	0.0375587	0.359661	3.25942	1.10073e-13
DMXL1	2.5169	1.98687	-0.341151	4.6494e-05
DPEP2NB	0.00965408	0.163466	4.08171	1.13259e-08
DPPA2	0.00287203	0.324908	6.82182	9.86742e-05
DRG1	21.8487	29.4709	0.431744	3.24872e-11
DSC1	3.27134	7.34384	1.16665	0.0020426
EBNA1BP2	14.2048	24.9189	0.810862	4.73582e-15
EIF3B	21.4322	38.5459	0.846799	1.76251e-18
EIF3D	51.4758	62.5076	0.280137	6.55566e-05
ENDOU	29.4822	3.16108	-3.22136	2.85593e-12
EPC1	2.0042	1.82152	-0.137877	0.0398329
EPGN	13.1606	7.93035	-0.730769	0.00225759
EXOSC4	13.4817	27.1626	1.01062	3.20968e-14
FABP12	0.5299	0.257085	-1.04348	0.00066902
FAM9B	0.000550076	0.00341986	2.63623	0.036004
FBXO40	3.98595	0.142206	-4.80886	3.12257e-06
FCHO2	8.6015	4.32342	-0.992417	2.13687e-09
FCRL4	0.0201107	0.0635477	1.65988	0.000344793
FDCSP	626.382	334.081	-0.906845	0.00814386
FFAR1	0.00291399	0.0209273	2.84432	0.00010932
FGF19	0.00665932	1.5268	7.84092	1.29467e-05
FGF6	0.230669	0.0318824	-2.85499	1.12522e-05
FGF8	0.0122493	0.0537427	2.13337	0.000191571
FGFBP2	1.2353	13.0507	3.4012	0.000313119
FGG	0.142535	0.116389	-0.292361	0.0366965
FIBCD1	0.0386894	1.93229	5.64223	3.01805e-16
FLG	4.86188	1.74567	-1.47774	0.00606725
FLG2	3.06865	0.934955	-1.71464	0.00809938
FMO2	27.1404	2.81718	-3.26812	1.20611e-22
FOXH1	0.014273	0.207318	3.86048	1.49932e-06
FREM2	0.353215	0.555292	0.652698	0.00245728
FRRS1L	0.0373765	0.0466967	0.321189	6.4287e-08
FSD1	0.0512558	0.475428	3.21344	7.91356e-20
GABRA2	0.0124273	0.0168516	0.439376	1.23465e-05
GADD45GIP1	21.6332	33.9426	0.649849	1.75427e-07
GAL	7.09362	3.78169	-0.90749	0.00277792
GCOM1	0.517029	0.131212	-1.97834	1.00104e-14
GFRA3	0.545593	0.909402	0.737092	0.034236
GLI1	0.279477	1.18827	2.08806	1.31489e-05
GOLGA6L22	0.00304188	0.0133295	2.13158	0.000187883
GOLGA6L6	0.00621721	0.0164439	1.40322	8.14147e-05
GOLGA6L7	0.00338919	0.26706	6.30008	8.37092e-07
GPATCH4	6.85799	9.11482	0.410428	7.99773e-06
GPC3	6.92503	12.3734	0.837353	0.000877445
GPC5	0.0431574	0.0610869	0.501255	0.00045499
GPR15	1.21872	1.01656	-0.261671	0.00169637
GPR50	0.0245335	1.51205	5.94561	5.91495e-07
GRID2	0.0069119	0.00808395	0.225979	4.8693e-05
GRIN2A	0.0574018	0.189257	1.72118	0.01517
GSTA1	36.3825	18.7356	-0.957467	1.09344e-07
GSTA2	2.82307	0.172209	-4.03503	6.70368e-06
GSTA3	0.341993	0.320664	-0.092902	0.0192188
H1-8	0.00138096	0.0124516	3.17258	0.0220656
HAL	2.09052	1.05531	-0.986198	0.00188433
HBQ1	0.0392113	0.278754	2.82965	0.00365983
HMGCS2	3.94596	0.188632	-4.38673	6.58133e-22
HMX1	0.050831	0.424503	3.06199	4.9434e-05
HOXB8	0.014431	0.229525	3.9914	2.20755e-10
HOXB9	0.0129708	1.1925	6.52257	6.89878e-20
HPGD	14.7384	1.99582	-2.88452	5.00604e-15
HS3ST4	0.408506	0.365641	-0.159929	6.13934e-11
HTN3	1113.9	0.185786	-12.5497	3.21697e-07
IFNL1	0.0194205	0.245524	3.66021	2.80797e-11
IGHD3-3	0.341596	1.93654	2.50312	0.0177609
IGHV2-70	4.16962	17.0492	2.03172	0.00790072
IGHV3-23	41.3187	126.41	1.61325	0.00773552
IGHV3-64	0.830822	6.70264	3.01212	0.0148515
IGKV1-16	11.9177	41.2667	1.79187	0.0190983
IL21	0.00653485	0.038945	2.57521	0.00157223
IL22	0.856517	0.0396004	-4.4349	9.42131e-12
IMP4	11.7189	16.7069	0.511606	3.72597e-10
IQCA1L	0.00499517	0.00300628	-0.732555	0.0362874
ISG15	21.997	320.617	3.86547	6.05465e-22
KBTBD12	1.5345	0.274915	-2.48071	3.34536e-09
KBTBD13	0.273889	0.0102304	-4.74266	5.14701e-07
KCNA2	0.0796416	0.138127	0.794401	2.43286e-07
KHDC1L	0.218044	3.53523	4.01911	3.53187e-17
KIAA0408	0.0236713	0.00449318	-2.39733	0.0031027
KIF1A	0.0757393	0.325841	2.10505	0.00932799
KRT24	60.7648	14.987	-2.01952	0.0182034
KRT36	87.5585	1.29601	-6.0781	2.03935e-07
KRT37	0.100999	0.423776	2.06896	0.000219927
KRT76	72.6116	1.67977	-5.43386	0.0179025
KRTAP19-1	0.466168	0.405746	-0.200275	9.03284e-08
KRTAP9-4	1.11465	0.0246947	-5.49624	0.00652554
LCE6A	1.33355	1.00064	-0.414349	0.0100288
LCT	0.0112113	0.0265997	1.24646	0.000435236
LIM2	0.028008	0.454129	4.01919	0.00053507
LINGO4	0.367939	0.0381036	-3.27147	3.76314e-16
LLCFC1	0.0226031	0.0344748	0.609023	0.00421839
LMOD2	47.2389	3.61807	-3.70668	2.97948e-05
LRRC2	3.59153	0.309406	-3.53702	9.32104e-15
MAEL	0.0331481	0.188223	2.50544	0.00104368
MAGEA9	0.000679074	0.127919	7.55745	0.00666271
MAGEB2	0.0127447	3.04092	7.89847	0.00011618
MAGEB6	0.0012224	0.110961	6.50419	3.70453e-06
MAGEC1	0.0107839	0.789884	6.19469	0.000594221
MAL	878.349	35.3557	-4.63478	1.56668e-16
MB	564.483	31.3536	-4.17023	4.07083e-08
METTL1	5.27373	8.30993	0.656011	4.1967e-11
MIF	26.97	57.5023	1.09227	1.03706e-13
MMRN1	3.01078	0.660525	-2.18845	1.43289e-13
MRAP2	1.89031	2.94221	0.638273	0.0280921
MRPL12	24.8471	33.3681	0.425393	0.00744275
MRPL4	12.3577	16.3348	0.402532	0.000167457
MRPS2	15.6445	23.4635	0.584761	6.58858e-08
MRTO4	15.4971	23.8415	0.621476	2.40652e-10
MT3	0.730351	0.206646	-1.82143	1.56854e-07
MUC7	1053.92	8.12896	-7.01847	2.53599e-11
MYBPC1	135.225	9.74038	-3.79524	9.65072e-08
MYH2	460.794	27.8695	-4.04736	2.60588e-06
MYH7	315.764	12.5361	-4.65469	6.78445e-06
MYL3	56.5115	3.15208	-4.16417	2.59489e-05
MYOT	43.6217	3.79429	-3.52314	2.17634e-06
MYOZ3	6.92385	0.474744	-3.86635	0.000638206
NCLN	15.0882	30.7216	1.02583	1.93542e-20
NDUFB9	48.0949	68.3414	0.506875	1.15711e-05
NEB	37.1663	3.80834	-3.28676	0.0213557
NECAB2	0.0222789	0.320102	3.84478	1.67212e-11
NEUROD2	0.00717009	0.101345	3.82114	0.00760761
NKX2-2	0.00808321	0.291623	5.17303	0.00115581
NME1	10.5449	19.911	0.917021	6.34176e-13
NME2	22.4125	32.6459	0.542598	2.76787e-08
NME2P1	0.902673	1.25702	0.477736	0.00808614
NOBOX	0.00224598	0.910491	8.66316	0.00962887
NOL12	1.21542	1.69614	0.480794	2.16661e-05
NOP56	15.6371	27.5477	0.816954	2.4524e-13
NPIPB6	0.0154566	0.0458371	1.5683	0.00805034
NPM3	21.6825	39.5438	0.86692	5.58988e-09
NPW	0.193257	2.47616	3.67951	3.3634e-09
NR0B1	0.0434399	0.412285	3.24655	0.000174841
NR3C2	2.06676	0.366407	-2.49585	8.6963e-15
NR5A1	0.0140534	1.75903	6.96772	8.18012e-07
NT5C1A	1.64985	0.0592753	-4.79876	0.000947994
NTS	11.2803	66.9903	2.57015	0.00088784
ODAM	18.2825	8.52055	-1.10144	4.42637e-06
OR11H4	0.00253894	0.0276854	3.44682	0.00311769
OR51B4	0.00413974	0.130053	4.97342	0.0201088
OR7A5	0.0370088	0.132524	1.84031	0.0191969
PAGE2	0.0337328	2.95307	6.45192	0.0018235
PAGE2B	0.0180176	0.275332	3.9337	0.0288535
PAK5	0.131611	0.175864	0.418186	9.28008e-11
PCSK1N	0.425905	1.76227	2.04883	0.0284134
PDIA2	0.0596978	1.19671	4.32526	2.87028e-05
PHB	22.0499	29.1135	0.400915	4.14435e-07
PHF5A	15.5272	28.7975	0.891147	2.16187e-19
PI16	13.4133	1.46378	-3.1959	1.38178e-16
PKIA	16.4231	2.57611	-2.67246	1.83293e-09
PLN	12.2749	1.17951	-3.37945	2.91316e-07
PNPLA5	0.670195	0.0369025	-4.18279	0.000383502
POLR3H	6.45419	8.23371	0.351307	2.55826e-06
PPAN	2.35252	3.55032	0.593742	9.89748e-06
PPDPFL	5.08967	0.208734	-4.60783	2.34021e-13
PPP1R1B	8.33755	1.38844	-2.58616	3.92442e-13
PPP1R3A	4.84954	0.209957	-4.52968	9.99342e-06
PRAC2	0.0154368	0.437307	4.8242	0.000331926
PRH2	1938.24	11.2673	-7.42646	5.56604e-10
PRR5	2.19509	3.78568	0.786272	1.05097e-10
PSMB5	54.2682	82.1559	0.598257	4.69712e-13
PSMC1	2.87243	4.03736	0.491139	1.26519e-09
PTGES2	16.7228	20.6624	0.305188	0.00394344
PTRH2	2.82844	4.58906	0.698189	4.65797e-10
PUF60	22.0999	40.2288	0.864191	3.30934e-19
PUS1	2.96783	5.45513	0.878205	2.90854e-13
PYGM	111.542	2.58821	-5.42948	3.49832e-09
RAB3B	0.0660454	0.938096	3.82821	8.69042e-12
RABEPK	4.66246	7.45611	0.677331	2.73681e-12
RANBP1	9.36562	22.1039	1.23886	7.35758e-21
RANBP3L	0.0727348	0.0830459	0.191264	0.000806796
RANGAP1	30.2459	51.9584	0.780618	7.96025e-14
RBFOX1	1.17853	0.130624	-3.17349	4.88882e-08
RBP4	2.2783	0.910617	-1.32304	1.49326e-08
REG1A	0.00369824	0.0837037	4.50038	0.000467662
RORB	0.175742	0.417215	1.24733	6.51006e-06
RPF2	7.31056	9.27049	0.342663	7.52724e-05
RPL8	686.073	938.424	0.451877	0.000554998
RPRML	0.061675	0.0301214	-1.0339	1.65994e-11
RPTN	54.2236	6.45882	-3.06958	0.0029744
RRP7A	10.2501	16.5603	0.692095	8.17368e-10
RSPH6A	0.0045166	0.0401492	3.15206	0.000400207
RTL1	0.0114269	0.0875452	2.93759	0.00101737
S100A7A	22.2557	25.4841	0.195421	0.000252218
SBK2	1.11607	0.0927992	-3.58817	0.0176415
SCGB2A1	3.85646	1.98141	-0.960752	6.02785e-11
SCGB2A2	1.48718	5.02208	1.75571	0.00186396
SDF2L1	13.4821	23.6242	0.809223	7.72454e-10
SERPINB12	3.52844	2.17215	-0.699906	0.000116722
SHCBP1L	0.00298441	0.110278	5.20755	0.0166756
SLC25A17	3.79912	6.76885	0.833244	5.53012e-19
SLC27A6	1.87897	0.204954	-3.19657	6.22248e-22
SLC30A3	0.0323631	0.194382	2.58647	3.83089e-07
SLC35G1	0.497279	1.34959	1.4404	0.00190348
SLC36A2	0.738356	0.0626718	-3.55843	4.04402e-05
SLN	170.78	22.7902	-2.90565	0.0070303
SMCO1	3.76661	0.110764	-5.0877	0.000585378
SMCP	0.00911376	0.443056	5.6033	1.34147e-05
SMR3B	1547.74	0.867057	-10.8018	4.17575e-21
SMYD1	14.813	0.977728	-3.92129	1.41356e-05
SNRPD3	28.244	44.4448	0.654071	1.91304e-14
SOX14	0.0192569	0.89724	5.54204	0.0005164
SP8	0.0304669	0.206402	2.76014	3.85016e-12
SPANXN3	0.00067684	0.0389306	5.84595	0.00394378
SRRD	3.23559	4.31592	0.41564	1.29993e-08
STOML3	1.64025	0.0883604	-4.21437	3.39665e-05
STRIT1	25.0032	1.21149	-4.36725	1.16631e-06
SYN2	0.515868	0.202473	-1.34927	3.0348e-10
SYNPO2	17.5883	5.11335	-1.78227	1.74282e-06
TAAR1	0.0488622	0.0137397	-1.83037	5.69611e-05
TBC1D3E	0.00421137	0.0121423	1.52768	0.0479807
TBRG4	9.04529	15.7629	0.801294	7.62498e-18
TCF15	0.172455	0.670034	1.95801	0.00413358
TDRD9	0.0546047	0.413251	2.91992	0.00842614
TECRL	0.196152	0.0367777	-2.41507	1.37682e-05
TFF3	77.1029	12.2496	-2.65406	1.01023e-10
TFIP11	5.60783	7.42074	0.404121	2.18874e-08
TGFBR3L	0.101581	0.342231	1.75234	0.000143216
TGM3	971.921	81.1718	-3.58179	3.63342e-12
THBS4	14.5067	10.4621	-0.471548	0.0431155
THOC5	2.5747	4.24471	0.72126	1.11832e-15
TIMM9	10.9033	14.8339	0.444131	3.07777e-06
TMEM202	0.00028767	0.0359004	6.96344	0.00142065
TNXB	5.44476	0.606447	-3.16641	4.83708e-13
TOMM22	30.841	39.5049	0.357184	5.4437e-05
TOMM40	16.5595	27.3581	0.724308	1.12676e-11
TOP1MT	3.60939	8.63559	1.25854	9.27848e-16
TRABD	12.7417	19.1865	0.590539	3.21407e-09
TRMT61A	5.18701	9.48689	0.871033	2.41623e-13
TTN	13.5387	1.34727	-3.32898	0.0124908
TXN2	37.0448	35.5311	-0.0601859	0.0397368
UBE2L3	21.3948	30.5633	0.514544	8.56074e-15
UGT1A7	4.66529	2.32716	-1.00339	6.32381e-07
UGT1A9	0.0212455	0.0164433	-0.369658	0.000494986
UNC93A	1.57175	0.783722	-1.00396	0.00162331
UPK1B	43.6867	31.7455	-0.460644	0.0437856
UROC1	0.0327104	0.037232	0.186796	0.0456739
VCX3A	0.0107623	0.0854446	2.989	0.0392009
VGF	0.144443	0.441045	1.61043	4.8873e-08
VSTM2A	0.00591794	0.00494321	-0.259647	0.000824942
WDR4	4.2346	6.90227	0.704846	3.15414e-10
WDR46	13.8036	19.1044	0.468863	7.16056e-08
WDR74	5.60133	8.7051	0.636091	2.65116e-10
WDTC1	14.5746	12.9311	-0.172613	0.0190023
WIF1	5.56422	3.40694	-0.7077	2.36527e-12
XIRP2	29.0699	3.46975	-3.06662	5.71107e-05
XRCC6	85.7577	123.507	0.526249	4.88842e-15
YDJC	6.80604	15.4052	1.17853	5.24308e-18
ZDHHC19	0.0286673	0.105512	1.87992	1.25875e-05
ZMAT1	0.297621	0.28498	-0.0626152	0.000360661
ZNF41	2.01959	1.84707	-0.128827	0.00416076
ZNF593	1.91648	2.96968	0.631852	1.76019e-06
