# Supplementary material for: PES1 is a biomarker of head and neck squamous cell carcinoma and is associated with the tumor microenvironment
Source: Cancer Med. 2023 Apr 19;12(11):12622–38. doi: 10.1002/cam4.5948 (PMC10278488; doi:10.1002/cam4.5948)
Supplement: Supplementary file 8 — Table S5. [file CAM4-12-12622-s007.xlsx]

## Sheet: corResult
immune	cor	pvalue
B cell_TIMER	-0.190364	1.82516e-05
T cell CD4+_TIMER	-0.173715	9.44627e-05
T cell CD8+_TIMER	-0.168704	0.000150589
Neutrophil_TIMER	-0.162463	0.000269036
Myeloid dendritic cell_TIMER	-0.198015	8.51138e-06
T cell CD8+_CIBERSORT	-0.0898161	0.0447091
T cell CD4+ memory resting_CIBERSORT	-0.214966	1.22478e-06
T cell regulatory (Tregs)_CIBERSORT	-0.096135	0.031615
Macrophage M1_CIBERSORT	-0.113002	0.0114526
Myeloid dendritic cell resting_CIBERSORT	-0.124107	0.00545411
Mast cell activated_CIBERSORT	-0.15107	0.000701391
Mast cell resting_CIBERSORT	0.162146	0.000271861
Eosinophil_CIBERSORT	-0.0911051	0.0417193
T cell CD8+_CIBERSORT-ABS	-0.183357	3.71146e-05
T cell CD4+ memory resting_CIBERSORT-ABS	-0.279158	2.10794e-10
T cell follicular helper_CIBERSORT-ABS	-0.143895	0.00125382
T cell regulatory (Tregs)_CIBERSORT-ABS	-0.167714	0.000164874
Macrophage M1_CIBERSORT-ABS	-0.202641	4.93985e-06
Macrophage M2_CIBERSORT-ABS	-0.124816	0.00519109
Myeloid dendritic cell resting_CIBERSORT-ABS	-0.173441	9.69337e-05
Mast cell activated_CIBERSORT-ABS	-0.172126	0.000109671
Mast cell resting_CIBERSORT-ABS	0.102568	0.0218022
Eosinophil_CIBERSORT-ABS	-0.0903252	0.0435074
B cell_QUANTISEQ	-0.232061	1.53867e-07
Macrophage M1_QUANTISEQ	-0.103412	0.0207709
Neutrophil_QUANTISEQ	-0.118156	0.00817623
NK cell_QUANTISEQ	0.0954645	0.0328276
T cell CD4+ (non-regulatory)_QUANTISEQ	0.165823	0.000195747
T cell CD8+_QUANTISEQ	-0.221956	5.3493e-07
T cell regulatory (Tregs)_QUANTISEQ	-0.268606	1.03636e-09
uncharacterized cell_QUANTISEQ	0.144402	0.00121684
T cell_MCPCOUNTER	-0.198934	7.71685e-06
T cell CD8+_MCPCOUNTER	-0.184037	3.46836e-05
NK cell_MCPCOUNTER	-0.206505	3.3854e-06
B cell_MCPCOUNTER	-0.14515	0.00114679
Monocyte_MCPCOUNTER	-0.222872	5.13617e-07
Macrophage/Monocyte_MCPCOUNTER	-0.222872	5.13617e-07
Myeloid dendritic cell_MCPCOUNTER	-0.295651	1.9074e-11
Neutrophil_MCPCOUNTER	-0.200213	6.72833e-06
Myeloid dendritic cell activated_XCELL	-0.0921786	0.0393598
B cell_XCELL	-0.125212	0.00504939
T cell CD4+ memory_XCELL	-0.202696	4.91052e-06
T cell CD4+ naive_XCELL	-0.147823	0.000915186
T cell CD4+ (non-regulatory)_XCELL	-0.131561	0.00320617
T cell CD8+_XCELL	-0.30327	4.263e-12
T cell CD8+ central memory_XCELL	-0.264117	1.99907e-09
T cell CD8+ effector memory_XCELL	-0.179374	5.49192e-05
Class-switched memory B cell_XCELL	-0.181182	4.60162e-05
Common myeloid progenitor_XCELL	-0.120136	0.00715932
Myeloid dendritic cell_XCELL	-0.133784	0.00272202
Hematopoietic stem cell_XCELL	-0.100768	0.0242375
Macrophage M2_XCELL	-0.091684	0.0404325
Mast cell_XCELL	-0.222095	5.26041e-07
Monocyte_XCELL	-0.153054	0.000594557
B cell naive_XCELL	-0.101768	0.0228576
Neutrophil_XCELL	-0.182722	3.95294e-05
T cell NK_XCELL	0.138624	0.0018901
Plasmacytoid dendritic cell_XCELL	-0.144501	0.00119497
T cell gamma delta_XCELL	-0.176015	7.59271e-05
T cell CD4+ Th1_XCELL	0.258333	4.57757e-09
T cell CD4+ Th2_XCELL	0.137595	0.00206111
T cell regulatory (Tregs)_XCELL	-0.131896	0.00312855
immune score_XCELL	-0.239059	6.89338e-08
microenvironment score_XCELL	-0.205861	3.6357e-06
T cell CD4+_EPIC	-0.103441	0.0207351
T cell CD8+_EPIC	-0.195974	1.01465e-05
Endothelial cell_EPIC	-0.116828	0.0089602
uncharacterized cell_EPIC	0.189745	2.01454e-05
